# Supplementary material for: Temporal analyses of germ cell mutations using the MutaMouse model support the recommended design in OECD test guideline 488
Source: Arch Toxicol. 2025 May 21;99(9):3611–24. doi: 10.1007/s00204-025-04085-1 (PMC12408671; doi:10.1007/s00204-025-04085-1)
Supplement: Supplementary file 1 — Supplementary file1 (XLSX 52 KB) [file 204_2025_4085_MOESM1_ESM.xlsx]

## Sheet: BaP - lacZ data
BaP 28+3d							BaP 28+28d							BaP 28+42d							BaP 28+70d
Design	Dose	Animal ID	mutants	plaques	MF		Design	Dose	Animal ID	mutants	plaques	MF		Design	Dose	Animal ID	mutants	plaques	MF		Design	Dose	Animal ID	mutants	plaques	MF
28+3	0	BJ1	4	243861	1.64028		28+28	0	BG101	8	418804	1.9102		28+42	0	BJ25	9	474468	1.89686		28+70	0	BJ49	7	345248	2.02753
28+3	0	BJ2	37	1080146	3.42546		28+28	0	BG102	13	346904	3.74743		28+42	0	BJ26	19	438021	4.33769		28+70	0	BJ50	10	363804	2.74873
28+3	0	BJ3	6	359827	1.66747		28+28	0	BG103	7	374406	1.86963		28+42	0	BJ27	23	403562	5.69925		28+70	0	BJ51	10	392961	2.54478
28+3	0	BJ4	7	342598	2.04321		28+28	0	BG104	10	288922	3.46114		28+42	0	BJ28	20	550675	3.63191		28+70	0	BJ52	4	381033	1.04978
28+3	0	BJ5	8	159371	5.01973		28+28	0	BG105	6	332658	1.80365		28+42	0	BJ29	17	487722	3.48559		28+70	0	BJ53	3	614954	0.487841
28+3	0	BJ6	6	279645	2.14558		28+28	0	BG106	5	279644	1.78799		28+42	0	BJ30	14	748150	1.87128		28+70	0	BJ54	11	432721	2.54205
28+3	0	BM13	6	349722	1.71565		28+28	0	BG107	11	330173	3.33159		28+42	0	BM19	8	425432	1.88044		28+70	0	BM25	10	271195	3.68738
28+3	0	BM14	11	357840	3.074		28+28	0	BG108	7	349556	2.00254		28+42	0	BM20	19	369768	5.13836		28+70	0	BM26	3	220668	1.35951
28+3	0	BM15	6	272024	2.20569		28+28	12.5	BG109	4	297205	1.34587		28+42	0	BM21	6	241210	2.48746		28+70	0	BM27	10	289916	3.44927
28+3	0	BM16	5	249825	2.0014		28+28	12.5	BG110	12	408864	2.93496		28+42	0	BM23	12	457240	2.62444		28+70	0	BM28	7	424106	1.65053
28+3	0	BM18	4	211390	1.89224		28+28	12.5	BG111	14	299358	4.67667		28+42	0	BM24	10	143135	6.98641		28+70	0	BM29	11	206089	5.3375
28+3	12.5	BJ8	11	302838	3.63231		28+28	12.5	BG112	5	332658	1.50305		28+42	12.5	BJ31	31	401244	7.72597		28+70	12.5	BJ55	18	418805	4.29794
28+3	12.5	BJ9	12	287762	4.17011		28+28	12.5	BG113	9	310293	2.90048		28+42	12.5	BJ32	23	610978	3.76446		28+70	12.5	BJ56	14	426757	3.28056
28+3	12.5	BJ10	19	335143	5.66922		28+28	12.5	BG114	7	273018	2.56393		28+42	12.5	BJ33	21	498325	4.21412		28+70	12.5	BJ57	17	561941	3.02523
28+3	12.5	BJ11	3	249162	1.20404		28+28	12.5	BG115	8	286271	2.79455		28+42	12.5	BJ34	7	336302	2.08146		28+70	12.5	BJ58	11	373080	2.94843
28+3	12.5	BJ12	7	277491	2.5226		28+28	12.5	BG116	4	282958	1.41364		28+42	12.5	BJ35	10	322055	3.10506		28+70	12.5	BJ59	7	365460	1.91539
28+3	25	BJ13	12	335475	3.57702		28+28	25	BG117	16	292234	5.47506		28+42	12.5	BJ36	16	490372	3.26283		28+70	12.5	BJ60	9	293561	3.0658
28+3	25	BJ14	12	400581	2.99565		28+28	25	BG118	20	300850	6.64783		28+42	25	BJ37	19	492360	3.85896		28+70	25	BJ61	7	376062	1.8614
28+3	25	BJ15	2	219342	0.911818		28+28	25	BG119	7	300188	2.33187		28+42	25	BJ38	12	400249	2.99813		28+70	25	BJ62	6	400912	1.49659
28+3	25	BJ16	5	302506	1.65286		28+28	25	BG120	9	322221	2.79311		28+42	25	BJ39	14	436034	3.21076		28+70	25	BJ63	38	804476	4.72357
28+3	25	BJ17	82	441999	18.5521		28+28	25	BG121	9	291407	3.08846		28+42	25	BJ40	13	371092	3.50317		28+70	25	BJ64	11	378382	2.90712
28+3	25	BJ18	7	191179	3.66149		28+28	25	BG122	7	251812	2.77985		28+42	25	BJ41	18	542061	3.32066		28+70	25	BJ65	9	287597	3.12938
28+3	50	BJ19	12	381696	3.14386		28+28	25	BG123	12	334811	3.58411		28+42	25	BJ42	29	552000	5.25362		28+70	25	BJ66	9	388322	2.31766
28+3	50	BJ20	12	452600	2.65135		28+28	25	BG124	29	319405	9.07938		28+42	50	BJ43	13	338622	3.83909		28+70	50	BJ68	17	426756	3.98354
28+3	50	BJ21	11	202112	5.44253		28+28	50	BG125	15	263243	5.69816		28+42	50	BJ44	30	658690	4.55449		28+70	50	BJ69	30	609653	4.92083
28+3	50	BJ22	14	392463	3.56722		28+28	50	BG126	19	352040	5.39711		28+42	50	BJ45	39	722969	5.39442		28+70	50	BJ70	77	612304	12.5755
28+3	50	BJ23	6	237896	2.52211		28+28	50	BG127	22	305488	7.20159		28+42	50	BJ46	21	467013	4.49666		28+70	50	BJ71	21	361153	5.81471
28+3	50	BJ24	30	506277	5.92561		28+28	50	BG128	25	333982	7.48543		28+42	50	BJ47	18	555314	3.24141		28+70	50	BJ72	14	514229	2.72252
28+3	100	BM43	31	383021	8.09355		28+28	50	BG129	12	241210	4.97492		28+42	50	BJ48	19	668630	2.84163		28+70	100	BM55	72	567242	12.693
28+3	100	BM44	24	186208	12.8888		28+28	50	BG130	19	321392	5.91178		28+42	100	BM49	43	394286	10.9058		28+70	100	BM57	29	244026	11.884
28+3	100	BM45	10	178920	5.58909		28+28	50	BG131	16	285940	5.59558		28+42	100	BM51	40	359165	11.1369		28+70	100	BM58	119	367117	32.4147
28+3	100	BM46	10	152413	6.56112		28+28	50	BG132	24	258108	9.29843		28+42	100	BM52	73	428082	17.0528		28+70	100	BM59	14	238560	5.86854
28+3	100	BM47	16	351213	4.55564		28+28	100	BG133	39	306814	12.7113		28+42	100	BM53	39	379708	10.2711
28+3	100	BM48	11	1089424	1.00971		28+28	100	BG134	32	300850	10.6365		28+42	100	BM54	49	262084	18.6963
							28+28	100	BG135	53	485071	10.9262
							28+28	100	BG136	38	278485	13.6453
							28+28	100	BG137	35	277988	12.5905
							28+28	100	BG140	22	244854	8.98495

## Sheet: ENU - lacZ data
ENU 28+3d							ENU 28+28d							ENU 28+42d							ENU 28+70d
Design	Dose	Animal ID	mutants	plaques	MF		Design	Dose	Animal ID	mutants	plaques	MF		Design	Dose	Animal ID	mutants	plaques	MF		Design	Dose	Animal ID	mutants	plaques	MF
28+3	0	EJ1	8	672606	1.1894		28+28	0	EG1	4	250819	1.59478		28+42	0	EG5	7	251813	2.77984		28+70	0	EJG1	7	461216	1.51773
28+3	0	EJ2	9	591762	1.52088		28+28	0	EG2	5	234086	2.13597		28+42	0	EG6	3	235578	1.27346		28+70	0	EJG2	4	252144	1.5864
28+3	0	EJ3	1	86478	1.15636		28+28	0	EG3	7	244358	2.86465		28+42	0	EG7	5	288260	1.73455		28+70	0	EJG3	10	361153	2.76891
28+3	0	EJ4	2	223153	0.896246		28+28	0	EG4	18	460553	3.90834		28+42	0	EG8	4	227958	1.75471		28+70	0	EJG4	12	324375	3.69942
28+3	0	EJ5	5	355190	1.4077		28+28	1	EG9	5	268048	1.86534		28+42	1	EG17	3	252311	1.18901		28+70	0	EJG5	3	218349	1.37395
28+3	0	EJ6	1	133693	0.747982		28+28	1	EG10	6	151585	3.95818		28+42	1	EG18	11	400251	2.74828		28+70	0	EJG6	12	512242	2.34264
28+3	0	EJ7	1	268049	0.373066		28+28	1	EG11	22	425432	5.17121		28+42	1	EG19	7	268545	2.60664		28+70	0	EJG7	6	346243	1.73289
28+3	1	EJ8	11	325369	3.38078		28+28	1	EG12	7	255789	2.73663		28+42	1	EG20	3	236406	1.269		28+70	1	EJG8	6	247340	2.42581
28+3	1	EJ9	4	301016	1.32883		28+28	1	EG13	5	229614	2.17757		28+42	1	EG21	9	247340	3.63872		28+70	1	EJG9	9	331001	2.71903
28+3	1	EJ10	20	452932	4.41567		28+28	1	EG14	10	257446	3.88431		28+42	1	EG22	6	320068	1.8746		28+70	1	EJG10	16	469168	3.41029
28+3	1	EJ12	13	460222	2.82472		28+28	1	EG15	17	447300	3.80058		28+42	1	EG23	3	215863	1.38977		28+70	1	EJG11	9	358999	2.50697
28+3	1	EJ13	2	158708	1.26018		28+28	1	EG16	20	332659	6.01216		28+42	1	EG24	5	200291	2.49637		28+70	1	EJG12	8	230277	3.47408
28+3	1	EJ14	42	1308104	3.21075		28+28	2	EG25	35	618765	5.65643		28+42	2	EG33	14	348893	4.01269		28+70	1	EJG13	18	423444	4.25086
28+3	2	EJ15	6	123256	4.86792		28+28	2	EG26	25	396274	6.30877		28+42	2	EG34	18	343427	5.24129		28+70	1	EJG14	4	210396	1.90118
28+3	2	EJ16	3	194990	1.53854		28+28	2	EG27	5	274178	1.82363		28+42	2	EG35	33	589773	5.59537		28+70	2	EJG15	17	350054	4.85639
28+3	2	EJ17	7	339285	2.06316		28+28	2	EG28	15	268545	5.58566		28+42	2	EG36	21	295881	7.09745		28+70	2	EJG16	36	784597	4.58834
28+3	2	EJ18	2	134852	1.48311		28+28	2	EG29	6	243198	2.46713		28+42	2	EG37	8	213214	3.7521		28+70	2	EJG17	12	385838	3.11011
28+3	2	EJ20	12	357177	3.35968		28+28	2	EG30	13	248499	5.23141		28+42	2	EG38	11	248166	4.43252		28+70	2	EJG18	12	244525	4.90747
28+3	2	EJ21	17	480433	3.53847		28+28	2	EG31	7	237234	2.95067		28+42	2	EG39	32	595736	5.37151		28+70	2	EJG19	17	469996	3.61705
28+3	5	EJ22	19	252641	7.52055		28+28	2	EG32	17	379707	4.47714		28+42	2	EG40	11	232926	4.72253		28+70	2	EJG20	9	354693	2.53741
28+3	5	EJ23	37	599713	6.16962		28+28	5	EG41	58	273514	21.2055		28+42	5	EG49	39	280141	13.9216		28+70	2	EJG21	9	279314	3.22218
28+3	5	EJ24	84	679895	12.3548		28+28	5	EG42	33	222324	14.8432		28+42	5	EG50	35	241210	14.5102		28+70	5	EJG22	32	359331	8.90544
28+3	5	EJ26	32	460553	6.94817		28+28	5	EG43	48	354857	13.5266		28+42	5	EG51	65	450943	14.4142		28+70	5	EJG23	40	382358	10.4614
28+3	5	EJ27	29	383020	7.57141		28+28	5	EG44	75	498987	15.0305		28+42	5	EG52	30	218680	13.7187		28+70	5	EJG24	14	232596	6.01902
28+3	5	EJ28	9	265066	3.39538		28+28	5	EG45	25	253470	9.8631		28+42	5	EG53	50	319404	15.6542		28+70	5	EJG25	33	328020	10.0604
							28+28	5	EG46	38	267054	14.2293		28+42	5	EG54	27	254628	10.6037		28+70	5	EJG26	33	394782	8.35904
							28+28	5	EG48	75	401907	18.661		28+42	5	EG55	20	278982	7.16892		28+70	5	EJG27	30	332327	9.02725
														28+42	5	EG56	90	579501	15.5306		28+70	5	EJG28	13	145620	8.92735

## Sheet: iPMS - lacZ data
iPMS 28+3d							iPMS 28+28d							iPMS 28+42d							iPMS 28+70d
Design	Dose	Animal ID	mutants	plaques	MF		Design	Dose	Animal ID	mutants	plaques	MF		Design	Dose	Animal ID	mutants	plaques	MF		Design	Dose	Animal ID	mutants	plaques	MF
28+3	0	IG1	24	713027	3.36593		28+28	0	IG5	14	477781	2.93021		28+42	0	IG9	16	406214	3.93881		28+70	0	IG13	5	92772	5.38956
28+3	0	IG2	9	261586	3.44055		28+28	0	IG6	16	650903	2.45812		28+42	0	IG10	5	350384	1.42701		28+70	0	IG14	19	476788	3.985
28+3	0	IG3	16	362147	4.4181		28+28	0	IG7	9	342928	2.62446		28+42	0	IG11	23	518205	4.4384		28+70	0	IG15	14	490869	2.85208
28+3	0	IG4	16	338290	4.72967		28+28	1.25	IG25	7	308968	2.26561		28+42	0	IG12	10	391635	2.5534		28+70	0	IG16	8	355851	2.24813
28+3	1.25	IG17	12	318907	3.76285		28+28	1.25	IG26	14	355022	3.94342		28+42	1.25	IG33	9	250818	3.58826		28+70	1.25	IG41	5	322385	1.55094
28+3	1.25	IG18	11	402072	2.73583		28+28	1.25	IG27	17	416153	4.08504		28+42	1.25	IG34	8	307808	2.59902		28+70	1.25	IG42	11	499815	2.20081
28+3	1.25	IG19	12	358005	3.35191		28+28	1.25	IG28	10	338954	2.95025		28+42	1.25	IG35	22	340774	6.45589		28+70	1.25	IG43	19	413834	4.59121
28+3	1.25	IG20	12	384345	3.12219		28+28	1.25	IG29	8	390144	2.05052		28+42	1.25	IG36	8	326859	2.44754		28+70	1.25	IG44	23	486726	4.72545
28+3	1.25	IG21	7	311286	2.24874		28+28	1.25	IG30	16	457735	3.49547		28+42	1.25	IG37	10	466680	2.1428		28+70	1.25	IG45	13	306980	4.2348
28+3	1.25	IG22	12	430069	2.79025		28+28	1.25	IG31	14	417314	3.35479		28+42	1.25	IG38	8	351379	2.27674		28+70	1.25	IG46	9	364299	2.4705
28+3	1.25	IG23	18	451606	3.98578		28+28	1.25	IG32	35	389977	8.97489		28+42	1.25	IG39	15	385174	3.89434		28+70	1.25	IG47	11	356348	3.08687
28+3	1.25	IG24	47	501970	9.36311		28+28	2.5	IG57	7	323380	2.16464		28+42	1.25	IG40	14	392298	3.56872		28+70	1.25	IG48	13	588447	2.2092
28+3	2.5	IG49	10	319735	3.12759		28+28	2.5	IG58	8	342762	2.33398		28+42	2.5	IG65	11	314931	3.49283		28+70	2.5	IG73	21	369766	5.67927
28+3	2.5	IG50	10	339285	2.94737		28+28	2.5	IG59	15	443488	3.38228		28+42	2.5	IG66	24	367944	6.52273		28+70	2.5	IG74	53	494017	10.7284
28+3	2.5	IG51	18	466517	3.85838		28+28	2.5	IG60	14	311618	4.49268		28+42	2.5	IG67	18	430235	4.18376		28+70	2.5	IG75	20	402734	4.96606
28+3	2.5	IG52	14	458398	3.05411		28+28	2.5	IG61	10	432058	2.3145		28+42	2.5	IG68	25	366287	6.82525		28+70	2.5	IG76	7	303003	2.31021
28+3	2.5	IG53	15	402072	3.73068		28+28	2.5	IG62	12	330504	3.63082		28+42	2.5	IG69	15	396936	3.77895		28+70	2.5	IG77	12	382358	3.13842
28+3	2.5	IG54	28	468670	5.97435		28+28	2.5	IG63	5	317913	1.57276		28+42	2.5	IG70	8	429407	1.86303		28+70	2.5	IG78	16	370761	4.31545
28+3	2.5	IG55	12	337627	3.55422		28+28	2.5	IG64	148	591099	25.0381		28+42	2.5	IG71	13	506939	2.56441		28+70	2.5	IG79	9	413834	2.17479
28+3	2.5	IG56	23	413170	5.56672		28+28	5	IG89	27	331660	8.14087		28+42	2.5	IG72	9	346905	2.59437		28+70	2.5	IG80	10	377719	2.64747
28+3	5	IG81	32	565254	5.66117		28+28	5	IG90	21	389315	5.39409		28+42	5	IG98	34	322055	10.5572		28+70	5	IG105	32	363636	8.80001
28+3	5	IG82	20	318576	6.27794		28+28	5	IG91	20	327688	6.10337		28+42	5	IG99	16	357673	4.47336		28+70	5	IG106	13	392795	3.30961
28+3	5	IG83	18	424105	4.24423		28+28	5	IG92	15	329013	4.55909		28+42	5	IG100	18	346076	5.20117		28+70	5	IG107	55	674924	8.14907
28+3	5	IG84	19	416817	4.55836		28+28	5	IG93	18	486563	3.69942		28+42	5	IG101	15	357010	4.20156		28+70	5	IG108	28	408865	6.84823
28+3	5	IG85	10	302838	3.3021		28+28	5	IG94	19	442163	4.29706		28+42	5	IG102	27	449286	6.00954		28+70	5	IG109	21	394617	5.32162
28+3	5	IG87	29	483084	6.0031		28+28	5	IG95	17	290743	5.84709		28+42	5	IG103	21	327356	6.41503		28+70	5	IG110	16	389316	4.10977
28+3	5	IG88	16	302009	5.29786		28+28	5	IG96	19	464031	4.09455		28+42	5	IG104	16	410520	3.8975		28+70	5	IG111	28	583477	4.79882
																					28+70	5	IG112	24	307808	7.79707

## Sheet: PRC - lacZ data
PRC 28+3d							PRC 28+28d							PRC 28+42d							PRC 28+70d
Design	Dose	Animal ID	mutants	plaques	MF		Design	Dose	Animal ID	mutants	plaques	MF		Design	Dose	Animal ID	mutants	plaques	MF		Design	Dose	Animal ID	mutants	plaques	MF
28+3	0	PG113	7	318410	2.19842		28+28	0	PG117	27	482752	5.59293		28+42	0	PG121	8	413503	1.93469		28+70	0	PG125	15	441666	3.39623
28+3	0	PG114	8	312612	2.55908		28+28	0	PG119	17	502465	3.38332		28+42	0	PG123	20	624894	3.20054		28+70	0	PG126	5	377718	1.32374
28+3	0	PG115	8	344751	2.32052		28+28	0	PG120	8	544380	1.46956		28+42	0	PG124	23	557302	4.12703		28+70	0	PG127	19	479770	3.96023
28+3	0	PG116	2	104203	1.91933		28+28	6.25	PG137	8	479272	1.6692		28+42	6.25	PG145	8	451274	1.77276		28+70	0	PG128	11	503626	2.18416
28+3	6.25	PG129	18	474469	3.79371		28+28	6.25	PG138	14	679397	2.06065		28+42	6.25	PG146	7	329345	2.12543		28+70	6.25	PG153	15	346574	4.32808
28+3	6.25	PG130	16	426426	3.75212		28+28	6.25	PG139	3	291407	1.02949		28+42	6.25	PG147	10	327853	3.05015		28+70	6.25	PG154	6	367945	1.63068
28+3	6.25	PG131	9	346903	2.59439		28+28	6.25	PG140	8	481425	1.66173		28+42	6.25	PG148	9	314435	2.86228		28+70	6.25	PG155	16	418142	3.82645
28+3	6.25	PG132	8	309465	2.58511		28+28	6.25	PG143	14	613462	2.28213		28+42	6.25	PG149	2	319735	0.625518		28+70	6.25	PG156	10	314434	3.18032
28+3	6.25	PG133	8	319736	2.50206		28+28	6.25	PG144	17	927069	1.83374		28+42	6.25	PG150	168	762067	22.0453		28+70	6.25	PG158	10	320398	3.12112
28+3	6.25	PG134	11	400747	2.74487		28+28	12.5	PG169	17	652560	2.60512		28+42	6.25	PG151	6	313771	1.91222		28+70	6.25	PG159	9	329012	2.73546
28+3	6.25	PG135	9	375732	2.39532		28+28	12.5	PG173	29	1128685	2.56936		28+42	6.25	PG152	14	399587	3.50362		28+70	6.25	PG160	12	344420	3.48412
28+3	6.25	PG136	8	296377	2.69926		28+28	12.5	PG174	13	545870	2.38152		28+42	12.5	PG177	14	424106	3.30106		28+70	12.5	PG170	9	388321	2.31767
28+3	12.5	PG161	21	324706	6.46739		28+28	12.5	PG175	16	485071	3.29849		28+42	12.5	PG178	11	331332	3.31993		28+70	12.5	PG171	11	400912	2.74374
28+3	12.5	PG162	8	331995	2.40967		28+28	12.5	PG185	20	695964	2.87371		28+42	12.5	PG179	9	309464	2.90825		28+70	12.5	PG187	11	368442	2.98554
28+3	12.5	PG163	11	351544	3.12905		28+28	12.5	PG186	15	539906	2.77826		28+42	12.5	PG180	13	334977	3.88086		28+70	12.5	PG188	10	322055	3.10506
28+3	12.5	PG164	20	462540	4.32395		28+28	25	PG201	19	446801	4.25245		28+42	12.5	PG181	6	400580	1.49783		28+70	12.5	PG189	10	404889	2.46981
28+3	12.5	PG165	13	342598	3.79453		28+28	25	PG202	22	461878	4.76316		28+42	12.5	PG182	28	510916	5.48035		28+70	12.5	PG190	18	364466	4.93873
28+3	12.5	PG166	14	306979	4.56057		28+28	25	PG203	12	259930	4.61663		28+42	12.5	PG183	19	374405	5.07472		28+70	12.5	PG191	12	429406	2.79456
28+3	12.5	PG167	17	476456	3.56801		28+28	25	PG205	356	687682	51.7681		28+42	12.5	PG184	18	375731	4.79066		28+70	25	PG209	23	403397	5.70158
28+3	12.5	PG168	10	358170	2.79197		28+28	25	PG206	27	510087	5.29321		28+42	25	PG210	21	423444	4.95933		28+70	25	PG217	19	414497	4.58387
28+3	25	PG193	12	176931	6.7823		28+28	25	PG207	34	630857	5.38949		28+42	25	PG211	31	514892	6.02068		28+70	25	PG218	26	412841	6.29782
28+3	25	PG194	25	286602	8.7229		28+28	25	PG208	26	507602	5.12212		28+42	25	PG214	18	459227	3.91963		28+70	25	PG219	14	338622	4.1344
28+3	25	PG195	26	310955	8.36134									28+42	25	PG215	39	550344	7.08648		28+70	25	PG221	19	393623	4.82695
28+3	25	PG196	21	392131	5.35535									28+42	25	PG216	23	361152	6.36851		28+70	25	PG222	17	186374	9.12144
28+3	25	PG197	33	418971	7.87644									28+42	25	PG220	23	349888	6.57353		28+70	25	PG223	12	314103	3.8204
28+3	25	PG198	30	323546	9.27225																28+70	25	PG224	15	345248	4.3447
28+3	25	PG199	34	379044	8.96993
28+3	25	PG200	17	164671	10.3236

## Sheet: Testis weight - all chemicals
BaP						ENU						iPMS						PRC
Chemical	Design	Doses	Animal ID	Testes weight		Chemical	Design	Doses	Animal ID	Testes weight		Chemical	Design	Doses	Animal ID	Testes weight		Chemical	Design	Doses	Animal ID	Testes weight
BaP	28+3	0	BJ2	0.192		ENU	28+3	0	EJ1	0.238		iPMS	28+3	0	IG1	0.213		PRC	28+3	0	PG113	0.182
BaP	28+3	0	BJ3	0.252		ENU	28+3	0	EJ2	0.201		iPMS	28+3	0	IG2	0.264		PRC	28+3	0	PG114	0.238
BaP	28+3	0	BJ4	0.146		ENU	28+3	0	EJ3	0.227		iPMS	28+3	0	IG3	0.219		PRC	28+3	0	PG115	0.269
BaP	28+3	0	BJ5	0.202		ENU	28+3	0	EJ4	0.214		iPMS	28+3	0	IG4	0.198		PRC	28+3	0	PG116	0.207
BaP	28+3	0	BJ6	0.157		ENU	28+3	0	EJ5	0.185		iPMS	28+3	0	IG5	0.247		PRC	28+3	0	PG117	0.203
BaP	28+3	0	BM13	0.186		ENU	28+3	0	EJ6	0.182		iPMS	28+3	0	IG6	0.237		PRC	28+3	0	PG118	0.226
BaP	28+3	0	BM14	0.192		ENU	28+3	0	EJ7	0.232		iPMS	28+3	0	IG7	0.194		PRC	28+3	0	PG119	0.271
BaP	28+3	0	BM15	0.252		ENU	28+3	0	EG1	0.2726		iPMS	28+3	0	IG8	0.1342		PRC	28+3	0	PG120	0.245
BaP	28+3	0	BM16	0.146		ENU	28+3	0	EG2	0.2713		iPMS	28+3	0	IG9	0.21		PRC	28+3	0	PG121	0.224
BaP	28+3	0	BM17	0.202		ENU	28+3	0	EG3	0.2133		iPMS	28+3	0	IG10	0.27		PRC	28+3	0	PG122	0.19
BaP	28+3	0	BG101	0.215		ENU	28+3	0	EG4	0.2971		iPMS	28+3	0	IG11	0.273		PRC	28+3	0	PG123	0.249
BaP	28+3	0	BG102	0.2434		ENU	28+3	0	EG5	0.2548		iPMS	28+3	0	IG12	0.207		PRC	28+3	0	PG124	0.232
BaP	28+3	0	BG103	0.2421		ENU	28+3	0	EG6	0.2467		iPMS	28+3	0	IG13	0.289		PRC	28+3	0	PG125	0.221
BaP	28+3	0	BG104	0.1518		ENU	28+3	0	EG7	0.2131		iPMS	28+3	0	IG14	0.253		PRC	28+3	0	PG126	0.197
BaP	28+3	0	BG105	0.1551		ENU	28+3	0	EG8	0.2026		iPMS	28+3	0	IG15	0.263		PRC	28+3	0	PG127	0.223
BaP	28+3	0	BG106	0.2705		ENU	28+3	0	EJG1	0.127		iPMS	28+3	0	IG16	0.287		PRC	28+3	0	PG128	0.239
BaP	28+3	0	BG107	0.22		ENU	28+3	0	EJG2	0.264		iPMS	28+3	1.25	IG17	0.183		PRC	28+3	6.25	PG129	0.21
BaP	28+3	0	BG108	0.2178		ENU	28+3	0	EJG3	0.171		iPMS	28+3	1.25	IG18	0.195		PRC	28+3	6.25	PG130	0.281
BaP	28+3	0	BJ25	0.228		ENU	28+3	0	EJG4	0.202		iPMS	28+3	1.25	IG19	0.084		PRC	28+3	6.25	PG131	0.222
BaP	28+3	0	BJ26	0.164		ENU	28+3	0	EJG5	0.24		iPMS	28+3	1.25	IG20	0.245		PRC	28+3	6.25	PG132	0.179
BaP	28+3	0	BJ27	0.242		ENU	28+3	0	EJG6	0.229		iPMS	28+3	1.25	IG21	0.224		PRC	28+3	6.25	PG133	0.219
BaP	28+3	0	BJ28	0.248		ENU	28+3	0	EJG7	0.229		iPMS	28+3	1.25	IG22	0.221		PRC	28+3	6.25	PG134	0.213
BaP	28+3	0	BJ29	0.229		ENU	28+3	1	EJ8	0.199		iPMS	28+3	1.25	IG23	0.209		PRC	28+3	6.25	PG135	0.151
BaP	28+3	0	BJ30	0.242		ENU	28+3	1	EJ9	0.231		iPMS	28+3	1.25	IG24	0.228		PRC	28+3	6.25	PG136	0.285
BaP	28+3	0	BM19	0.228		ENU	28+3	1	EJ10	0.169		iPMS	28+3	2.5	IG49	0.209		PRC	28+3	12.5	PG161	0.18
BaP	28+3	0	BM20	0.164		ENU	28+3	1	EJ11	0.211		iPMS	28+3	2.5	IG50	0.284		PRC	28+3	12.5	PG162	0.166
BaP	28+3	0	BM21	0.242		ENU	28+3	1	EJ12	0.178		iPMS	28+3	2.5	IG51	0.214		PRC	28+3	12.5	PG163	0.302
BaP	28+3	0	BM22	0.248		ENU	28+3	1	EJ13	0.205		iPMS	28+3	2.5	IG52	0.188		PRC	28+3	12.5	PG164	0.218
BaP	28+3	0	BM23	0.229		ENU	28+3	1	EJ14	0.168		iPMS	28+3	2.5	IG53	0.218		PRC	28+3	12.5	PG165	0.15
BaP	28+3	0	BM24	0.242		ENU	28+3	2	EJ15	0.165		iPMS	28+3	2.5	IG54	0.248		PRC	28+3	12.5	PG166	0.133
BaP	28+3	12.5	BJ8	0.184		ENU	28+3	2	EJ16	0.201		iPMS	28+3	2.5	IG55	0.266		PRC	28+3	12.5	PG167	0.206
BaP	28+3	12.5	BJ9	0.165		ENU	28+3	2	EJ17	0.213		iPMS	28+3	2.5	IG56	0.258		PRC	28+3	12.5	PG168	0.228
BaP	28+3	12.5	BJ10	0.162		ENU	28+3	2	EJ18	0.268		iPMS	28+3	5	IG81	0.132		PRC	28+3	25	PG193	0.085
BaP	28+3	12.5	BJ11	0.21		ENU	28+3	2	EJ19	0.21		iPMS	28+3	5	IG82	0.215		PRC	28+3	25	PG194	0.143
BaP	28+3	12.5	BJ12	0.191		ENU	28+3	2	EJ20	0.21		iPMS	28+3	5	IG83	0.103		PRC	28+3	25	PG195	0.178
BaP	28+3	25	BJ13	0.224		ENU	28+3	2	EJ21	0.151		iPMS	28+3	5	IG84	0.179		PRC	28+3	25	PG196	0.085
BaP	28+3	25	BJ14	0.163		ENU	28+3	5	EJ22	0.212		iPMS	28+3	5	IG85	0.192		PRC	28+3	25	PG197	0.151
BaP	28+3	25	BJ15	0.164		ENU	28+3	5	EJ23	0.128		iPMS	28+3	5	IG86	0.115		PRC	28+3	25	PG198	0.201
BaP	28+3	25	BJ16	0.194		ENU	28+3	5	EJ24	0.172		iPMS	28+3	5	IG87	0.16		PRC	28+3	25	PG199	0.125
BaP	28+3	25	BJ17	0.229		ENU	28+3	5	EJ25	0.167		iPMS	28+3	5	IG88	0.131		PRC	28+3	25	PG200	0.097
BaP	28+3	25	BJ18	0.221		ENU	28+3	5	EJ26	0.164		iPMS	28+28	0	IG1	0.213		PRC	28+28	0	PG113	0.182
BaP	28+3	50	BJ19	0.185		ENU	28+3	5	EJ27	0.179		iPMS	28+28	0	IG2	0.264		PRC	28+28	0	PG114	0.238
BaP	28+3	50	BJ20	0.183		ENU	28+3	5	EJ28	0.169		iPMS	28+28	0	IG3	0.219		PRC	28+28	0	PG115	0.269
BaP	28+3	50	BJ21	0.286		ENU	28+28	0	EJ1	0.238		iPMS	28+28	0	IG4	0.198		PRC	28+28	0	PG116	0.207
BaP	28+3	50	BJ22	0.245		ENU	28+28	0	EJ2	0.201		iPMS	28+28	0	IG5	0.247		PRC	28+28	0	PG117	0.203
BaP	28+3	50	BJ23	0.168		ENU	28+28	0	EJ3	0.227		iPMS	28+28	0	IG6	0.237		PRC	28+28	0	PG118	0.226
BaP	28+3	50	BJ24	0.151		ENU	28+28	0	EJ4	0.214		iPMS	28+28	0	IG7	0.194		PRC	28+28	0	PG119	0.271
BaP	28+3	100	BM43	0.164		ENU	28+28	0	EJ5	0.185		iPMS	28+28	0	IG8	0.1342		PRC	28+28	0	PG120	0.245
BaP	28+3	100	BM44	0.19		ENU	28+28	0	EJ6	0.182		iPMS	28+28	0	IG9	0.21		PRC	28+28	0	PG121	0.224
BaP	28+3	100	BM45	0.182		ENU	28+28	0	EJ7	0.232		iPMS	28+28	0	IG10	0.27		PRC	28+28	0	PG122	0.19
BaP	28+3	100	BM46	0.178		ENU	28+28	0	EG1	0.2726		iPMS	28+28	0	IG11	0.273		PRC	28+28	0	PG123	0.249
BaP	28+3	100	BM47	0.122		ENU	28+28	0	EG2	0.2713		iPMS	28+28	0	IG12	0.207		PRC	28+28	0	PG124	0.232
BaP	28+3	100	BM48	0.206		ENU	28+28	0	EG3	0.2133		iPMS	28+28	0	IG13	0.289		PRC	28+28	0	PG125	0.221
BaP	28+28	0	BJ2	0.192		ENU	28+28	0	EG4	0.2971		iPMS	28+28	0	IG14	0.253		PRC	28+28	0	PG126	0.197
BaP	28+28	0	BJ3	0.252		ENU	28+28	0	EG5	0.2548		iPMS	28+28	0	IG15	0.263		PRC	28+28	0	PG127	0.223
BaP	28+28	0	BJ4	0.146		ENU	28+28	0	EG6	0.2467		iPMS	28+28	0	IG16	0.287		PRC	28+28	0	PG128	0.239
BaP	28+28	0	BJ5	0.202		ENU	28+28	0	EG7	0.2131		iPMS	28+28	1.25	IG25	0.18		PRC	28+28	6.25	PG137	0.205
BaP	28+28	0	BJ6	0.157		ENU	28+28	0	EG8	0.2026		iPMS	28+28	1.25	IG26	0.26		PRC	28+28	6.25	PG138	0.202
BaP	28+28	0	BM13	0.186		ENU	28+28	0	EJG1	0.127		iPMS	28+28	1.25	IG27	0.226		PRC	28+28	6.25	PG139	0.24
BaP	28+28	0	BM14	0.192		ENU	28+28	0	EJG2	0.264		iPMS	28+28	1.25	IG28	0.215		PRC	28+28	6.25	PG140	0.208
BaP	28+28	0	BM15	0.252		ENU	28+28	0	EJG3	0.171		iPMS	28+28	1.25	IG29	0.17		PRC	28+28	6.25	PG141	0.152
BaP	28+28	0	BM16	0.146		ENU	28+28	0	EJG4	0.202		iPMS	28+28	1.25	IG30	0.221		PRC	28+28	6.25	PG142	0.061
BaP	28+28	0	BM17	0.202		ENU	28+28	0	EJG5	0.24		iPMS	28+28	1.25	IG31	0.217		PRC	28+28	6.25	PG143	0.272
BaP	28+28	0	BG101	0.215		ENU	28+28	0	EJG6	0.229		iPMS	28+28	1.25	IG32	0.17		PRC	28+28	6.25	PG144	0.253
BaP	28+28	0	BG102	0.2434		ENU	28+28	0	EJG7	0.229		iPMS	28+28	2.5	IG57	0.217		PRC	28+28	12.5	PG169	0.188
BaP	28+28	0	BG103	0.2421		ENU	28+28	1	EG9	0.3012		iPMS	28+28	2.5	IG58	0.175		PRC	28+28	12.5	PG185	0.24
BaP	28+28	0	BG104	0.1518		ENU	28+28	1	EG10	0.2488		iPMS	28+28	2.5	IG59	0.237		PRC	28+28	12.5	PG186	0.211
BaP	28+28	0	BG105	0.1551		ENU	28+28	1	EG11	0.2575		iPMS	28+28	2.5	IG60	0.176		PRC	28+28	12.5	PG172	0.167
BaP	28+28	0	BG106	0.2705		ENU	28+28	1	EG12	0.2388		iPMS	28+28	2.5	IG61	0.214		PRC	28+28	12.5	PG173	0.141
BaP	28+28	0	BG107	0.22		ENU	28+28	1	EG13	0.263		iPMS	28+28	2.5	IG62	0.202		PRC	28+28	12.5	PG174	0.234
BaP	28+28	0	BG108	0.2178		ENU	28+28	1	EG14	0.2792		iPMS	28+28	2.5	IG63	0.231		PRC	28+28	12.5	PG175	0.197
BaP	28+28	0	BJ25	0.228		ENU	28+28	1	EG15	0.2145		iPMS	28+28	2.5	IG64	0.19		PRC	28+28	12.5	PG176	0.182
BaP	28+28	0	BJ26	0.164		ENU	28+28	1	EG16	0.257		iPMS	28+28	5	IG89	0.141		PRC	28+28	25	PG201	0.15
BaP	28+28	0	BJ27	0.242		ENU	28+28	2	EG25	0.2336		iPMS	28+28	5	IG90	0.123		PRC	28+28	25	PG202	0.164
BaP	28+28	0	BJ28	0.248		ENU	28+28	2	EG26	0.2628		iPMS	28+28	5	IG91	0.119		PRC	28+28	25	PG203	0.166
BaP	28+28	0	BJ29	0.229		ENU	28+28	2	EG27	0.2021		iPMS	28+28	5	IG92	0.137		PRC	28+28	25	PG204	0.136
BaP	28+28	0	BJ30	0.242		ENU	28+28	2	EG28	0.2678		iPMS	28+28	5	IG93	0.145		PRC	28+28	25	PG205	0.194
BaP	28+28	0	BM19	0.228		ENU	28+28	2	EG29	0.2811		iPMS	28+28	5	IG94	0.199		PRC	28+28	25	PG206	0.166
BaP	28+28	0	BM20	0.164		ENU	28+28	2	EG30	0.2393		iPMS	28+28	5	IG95	0.146		PRC	28+28	25	PG207	0.201
BaP	28+28	0	BM21	0.242		ENU	28+28	2	EG31	0.2569		iPMS	28+28	5	IG96	0.144		PRC	28+28	25	PG208	0.181
BaP	28+28	0	BM22	0.248		ENU	28+28	2	EG32	0.1838		iPMS	28+42	0	IG1	0.213		PRC	28+42	0	PG113	0.182
BaP	28+28	0	BM23	0.229		ENU	28+28	5	EG41	0.2159		iPMS	28+42	0	IG2	0.264		PRC	28+42	0	PG114	0.238
BaP	28+28	0	BM24	0.242		ENU	28+28	5	EG42	0.2066		iPMS	28+42	0	IG3	0.219		PRC	28+42	0	PG115	0.269
BaP	28+28	12.5	BG109	0.2505		ENU	28+28	5	EG43	0.1837		iPMS	28+42	0	IG4	0.198		PRC	28+42	0	PG116	0.207
BaP	28+28	12.5	BG110	0.1928		ENU	28+28	5	EG44	0.1494		iPMS	28+42	0	IG5	0.247		PRC	28+42	0	PG117	0.203
BaP	28+28	12.5	BG111	0.2503		ENU	28+28	5	EG45	0.2266		iPMS	28+42	0	IG6	0.237		PRC	28+42	0	PG118	0.226
BaP	28+28	12.5	BG112	0.2248		ENU	28+28	5	EG46	0.2027		iPMS	28+42	0	IG7	0.194		PRC	28+42	0	PG119	0.271
BaP	28+28	12.5	BG113	0.2202		ENU	28+28	5	EG47	0.1865		iPMS	28+42	0	IG8	0.1342		PRC	28+42	0	PG120	0.245
BaP	28+28	12.5	BG114	0.2284		ENU	28+28	5	EG48	0.182		iPMS	28+42	0	IG9	0.21		PRC	28+42	0	PG121	0.224
BaP	28+28	12.5	BG115	0.2493		ENU	28+42	0	EJ1	0.238		iPMS	28+42	0	IG10	0.27		PRC	28+42	0	PG122	0.19
BaP	28+28	12.5	BG116	0.2517		ENU	28+42	0	EJ2	0.201		iPMS	28+42	0	IG11	0.273		PRC	28+42	0	PG123	0.249
BaP	28+28	25	BG117	0.2221		ENU	28+42	0	EJ3	0.227		iPMS	28+42	0	IG12	0.207		PRC	28+42	0	PG124	0.232
BaP	28+28	25	BG118	0.1868		ENU	28+42	0	EJ4	0.214		iPMS	28+42	0	IG13	0.289		PRC	28+42	0	PG125	0.221
BaP	28+28	25	BG119	0.1845		ENU	28+42	0	EJ5	0.185		iPMS	28+42	0	IG14	0.253		PRC	28+42	0	PG126	0.197
BaP	28+28	25	BG120	0.1532		ENU	28+42	0	EJ6	0.182		iPMS	28+42	0	IG15	0.263		PRC	28+42	0	PG127	0.223
BaP	28+28	25	BG121	0.2426		ENU	28+42	0	EJ7	0.232		iPMS	28+42	0	IG16	0.287		PRC	28+42	0	PG128	0.239
BaP	28+28	25	BG122	0.2304		ENU	28+42	0	EG1	0.2726		iPMS	28+42	1.25	IG33	0.22		PRC	28+42	6.25	PG145	0.213
BaP	28+28	25	BG123	0.2087		ENU	28+42	0	EG2	0.2713		iPMS	28+42	1.25	IG34	0.225		PRC	28+42	6.25	PG146	0.223
BaP	28+28	25	BG124	0.2128		ENU	28+42	0	EG3	0.2133		iPMS	28+42	1.25	IG35	0.227		PRC	28+42	6.25	PG147	0.248
BaP	28+28	50	BG125	0.232		ENU	28+42	0	EG4	0.2971		iPMS	28+42	1.25	IG36	0.245		PRC	28+42	6.25	PG148	0.21
BaP	28+28	50	BG126	0.2462		ENU	28+42	0	EG5	0.2548		iPMS	28+42	1.25	IG37	0.268		PRC	28+42	6.25	PG149	0.196
BaP	28+28	50	BG127	0.237		ENU	28+42	0	EG6	0.2467		iPMS	28+42	1.25	IG38	0.289		PRC	28+42	6.25	PG150	0.062
BaP	28+28	50	BG128	0.2038		ENU	28+42	0	EG7	0.2131		iPMS	28+42	1.25	IG39	0.254		PRC	28+42	6.25	PG151	0.281
BaP	28+28	50	BG129	0.2121		ENU	28+42	0	EG8	0.2026		iPMS	28+42	1.25	IG40	0.242		PRC	28+42	6.25	PG152	0.267
BaP	28+28	50	BG130	0.1846		ENU	28+42	0	EJG1	0.127		iPMS	28+42	2.5	IG65	0.214		PRC	28+42	12.5	PG177	0.189
BaP	28+28	50	BG131	0.1974		ENU	28+42	0	EJG2	0.264		iPMS	28+42	2.5	IG66	0.208		PRC	28+42	12.5	PG178	0.233
BaP	28+28	50	BG132	0.1768		ENU	28+42	0	EJG3	0.171		iPMS	28+42	2.5	IG67	0.158		PRC	28+42	12.5	PG179	0.232
BaP	28+28	100	BG133	0.2596		ENU	28+42	0	EJG4	0.202		iPMS	28+42	2.5	IG68	0.173		PRC	28+42	12.5	PG180	0.192
BaP	28+28	100	BG134	0.1686		ENU	28+42	0	EJG5	0.24		iPMS	28+42	2.5	IG69	0.142		PRC	28+42	12.5	PG181	0.18
BaP	28+28	100	BG135	0.2306		ENU	28+42	0	EJG6	0.229		iPMS	28+42	2.5	IG70	0.172		PRC	28+42	12.5	PG182	0.221
BaP	28+28	100	BG136	0.2132		ENU	28+42	0	EJG7	0.229		iPMS	28+42	2.5	IG71	0.311		PRC	28+42	12.5	PG183	0.209
BaP	28+28	100	BG137	0.1993		ENU	28+42	1	EG17	0.2199		iPMS	28+42	2.5	IG72	0.241		PRC	28+42	12.5	PG184	0.246
BaP	28+28	100	BG140	0.2265		ENU	28+42	1	EG18	0.1856		iPMS	28+42	5	IG97	0.24		PRC	28+42	25	PG210	0.172
BaP	28+42	0	BJ2	0.192		ENU	28+42	1	EG19	0.23		iPMS	28+42	5	IG98	0.195		PRC	28+42	25	PG211	0.178
BaP	28+42	0	BJ3	0.252		ENU	28+42	1	EG20	0.2057		iPMS	28+42	5	IG99	0.181		PRC	28+42	25	PG213	0.168
BaP	28+42	0	BJ4	0.146		ENU	28+42	1	EG21	0.2606		iPMS	28+42	5	IG100	0.119		PRC	28+42	25	PG215	0.147
BaP	28+42	0	BJ5	0.202		ENU	28+42	1	EG22	0.2		iPMS	28+42	5	IG101	0.189		PRC	28+42	25	PG216	0.195
BaP	28+42	0	BJ6	0.157		ENU	28+42	1	EG23	0.2537		iPMS	28+42	5	IG102	0.215		PRC	28+42	25	PG220	0.216
BaP	28+42	0	BM13	0.186		ENU	28+42	1	EG24	0.2787		iPMS	28+42	5	IG103	0.2		PRC	28+70	0	PG113	0.182
BaP	28+42	0	BM14	0.192		ENU	28+42	2	EG33	0.1938		iPMS	28+42	5	IG104	0.114		PRC	28+70	0	PG114	0.238
BaP	28+42	0	BM15	0.252		ENU	28+42	2	EG34	0.2278		iPMS	28+70	0	IG1	0.213		PRC	28+70	0	PG115	0.269
BaP	28+42	0	BM16	0.146		ENU	28+42	2	EG35	0.197		iPMS	28+70	0	IG2	0.264		PRC	28+70	0	PG116	0.207
BaP	28+42	0	BM17	0.202		ENU	28+42	2	EG36	0.2202		iPMS	28+70	0	IG3	0.219		PRC	28+70	0	PG117	0.203
BaP	28+42	0	BG101	0.215		ENU	28+42	2	EG37	0.2535		iPMS	28+70	0	IG4	0.198		PRC	28+70	0	PG118	0.226
BaP	28+42	0	BG102	0.2434		ENU	28+42	2	EG38	0.2533		iPMS	28+70	0	IG5	0.247		PRC	28+70	0	PG119	0.271
BaP	28+42	0	BG103	0.2421		ENU	28+42	2	EG39	0.247		iPMS	28+70	0	IG6	0.237		PRC	28+70	0	PG120	0.245
BaP	28+42	0	BG104	0.1518		ENU	28+42	2	EG40	0.2355		iPMS	28+70	0	IG7	0.194		PRC	28+70	0	PG121	0.224
BaP	28+42	0	BG105	0.1551		ENU	28+42	5	EG49	0.2354		iPMS	28+70	0	IG8	0.1342		PRC	28+70	0	PG122	0.19
BaP	28+42	0	BG106	0.2705		ENU	28+42	5	EG50	0.1716		iPMS	28+70	0	IG9	0.21		PRC	28+70	0	PG123	0.249
BaP	28+42	0	BG107	0.22		ENU	28+42	5	EG51	0.1213		iPMS	28+70	0	IG10	0.27		PRC	28+70	0	PG124	0.232
BaP	28+42	0	BG108	0.2178		ENU	28+42	5	EG52	0.1671		iPMS	28+70	0	IG11	0.273		PRC	28+70	0	PG125	0.221
BaP	28+42	0	BJ25	0.228		ENU	28+42	5	EG53	0.1377		iPMS	28+70	0	IG12	0.207		PRC	28+70	0	PG126	0.197
BaP	28+42	0	BJ26	0.164		ENU	28+42	5	EG54	0.2378		iPMS	28+70	0	IG13	0.289		PRC	28+70	0	PG127	0.223
BaP	28+42	0	BJ27	0.242		ENU	28+42	5	EG55	0.2276		iPMS	28+70	0	IG14	0.253		PRC	28+70	0	PG128	0.239
BaP	28+42	0	BJ28	0.248		ENU	28+42	5	EG56	0.1991		iPMS	28+70	0	IG15	0.263		PRC	28+70	6.25	PG153	0.24
BaP	28+42	0	BJ29	0.229		ENU	28+70	0	EJ1	0.238		iPMS	28+70	0	IG16	0.287		PRC	28+70	6.25	PG154	0.274
BaP	28+42	0	BJ30	0.242		ENU	28+70	0	EJ2	0.201		iPMS	28+70	1.25	IG41	0.268		PRC	28+70	6.25	PG155	0.217
BaP	28+42	0	BM19	0.228		ENU	28+70	0	EJ3	0.227		iPMS	28+70	1.25	IG42	0.16		PRC	28+70	6.25	PG156	0.237
BaP	28+42	0	BM20	0.164		ENU	28+70	0	EJ4	0.214		iPMS	28+70	1.25	IG43	0.232		PRC	28+70	6.25	PG157	0.223
BaP	28+42	0	BM21	0.242		ENU	28+70	0	EJ5	0.185		iPMS	28+70	1.25	IG44	0.258		PRC	28+70	6.25	PG158	0.251
BaP	28+42	0	BM22	0.248		ENU	28+70	0	EJ6	0.182		iPMS	28+70	1.25	IG45	0.241		PRC	28+70	6.25	PG159	0.212
BaP	28+42	0	BM23	0.229		ENU	28+70	0	EJ7	0.232		iPMS	28+70	1.25	IG46	0.234		PRC	28+70	6.25	PG160	0.274
BaP	28+42	0	BM24	0.242		ENU	28+70	0	EG1	0.2726		iPMS	28+70	1.25	IG47	0.252		PRC	28+70	12.5	PG170	0.261
BaP	28+42	12.5	BJ31	0.228		ENU	28+70	0	EG2	0.2713		iPMS	28+70	1.25	IG48	0.25		PRC	28+70	12.5	PG171	0.238
BaP	28+42	12.5	BJ32	0.164		ENU	28+70	0	EG3	0.2133		iPMS	28+70	2.5	IG73	0.287		PRC	28+70	12.5	PG188	0.223
BaP	28+42	12.5	BJ33	0.242		ENU	28+70	0	EG4	0.2971		iPMS	28+70	2.5	IG74	0.24		PRC	28+70	12.5	PG189	0.214
BaP	28+42	12.5	BJ34	0.248		ENU	28+70	0	EG5	0.2548		iPMS	28+70	2.5	IG75	0.474		PRC	28+70	12.5	PG190	0.334
BaP	28+42	12.5	BJ35	0.229		ENU	28+70	0	EG6	0.2467		iPMS	28+70	2.5	IG76	0.24		PRC	28+70	12.5	PG191	0.253
BaP	28+42	12.5	BJ36	0.242		ENU	28+70	0	EG7	0.2131		iPMS	28+70	2.5	IG77	0.128		PRC	28+70	12.5	PG187	0.192
BaP	28+42	25	BJ37	0.196		ENU	28+70	0	EG8	0.2026		iPMS	28+70	2.5	IG78	0.273		PRC	28+70	25	PG209	0.178
BaP	28+42	25	BJ38	0.177		ENU	28+70	0	EJG1	0.127		iPMS	28+70	2.5	IG79	0.241		PRC	28+70	25	PG217	0.174
BaP	28+42	25	BJ39	0.241		ENU	28+70	0	EJG2	0.264		iPMS	28+70	2.5	IG80	0.22		PRC	28+70	25	PG218	0.264
BaP	28+42	25	BJ40	0.266		ENU	28+70	0	EJG3	0.171		iPMS	28+70	5	IG105	0.182		PRC	28+70	25	PG219	0.178
BaP	28+42	25	BJ41	0.208		ENU	28+70	0	EJG4	0.202		iPMS	28+70	5	IG106	0.145		PRC	28+70	25	PG221	0.221
BaP	28+42	25	BJ42	0.138		ENU	28+70	0	EJG5	0.24		iPMS	28+70	5	IG107	0.218		PRC	28+70	25	PG222	0.233
BaP	28+42	50	BJ43	0.254		ENU	28+70	0	EJG6	0.229		iPMS	28+70	5	IG108	0.219		PRC	28+70	25	PG223	0.204
BaP	28+42	50	BJ44	0.25		ENU	28+70	0	EJG7	0.229		iPMS	28+70	5	IG109	0.189
BaP	28+42	50	BJ45	0.242		ENU	28+70	1	EJG8	0.161		iPMS	28+70	5	IG110	0.145
BaP	28+42	50	BJ46	0.21		ENU	28+70	1	EJG9	0.226		iPMS	28+70	5	IG111	0.24
BaP	28+42	50	BJ47	0.261		ENU	28+70	1	EJG10	0.238		iPMS	28+70	5	IG112	0.174
BaP	28+42	50	BJ48	0.27		ENU	28+70	1	EJG11	0.187
BaP	28+42	100	BM49	0.206		ENU	28+70	1	EJG12	0.19
BaP	28+42	100	BM50	0.094		ENU	28+70	1	EJG13	0.203
BaP	28+42	100	BM51	0.171		ENU	28+70	1	EJG14	0.236
BaP	28+42	100	BM52	0.192		ENU	28+70	2	EJG15	0.249
BaP	28+42	100	BM53	0.23		ENU	28+70	2	EJG16	0.251
BaP	28+42	100	BM54	0.18		ENU	28+70	2	EJG17	0.282
						ENU	28+70	2	EJG18	0.226
						ENU	28+70	2	EJG19	0.145
						ENU	28+70	2	EJG20	0.19
						ENU	28+70	2	EJG21	0.191
						ENU	28+70	5	EJG22	0.25
						ENU	28+70	5	EJG23	0.239
						ENU	28+70	5	EJG24	0.231
						ENU	28+70	5	EJG25	0.196
						ENU	28+70	5	EJG26	0.197
						ENU	28+70	5	EJG27	0.187
						ENU	28+70	5	EJG28	0.247
